# Supplementary material for: Phylogeographic characterization of Burkholderia pseudomallei isolated from Bangladesh
Source: PLoS Negl Trop Dis. 2023 Dec 7;17(12):e0011823. doi: 10.1371/journal.pntd.0011823 (PMC10729972; doi:10.1371/journal.pntd.0011823)
Supplement: S1 Table — (XLSX) [file pntd.0011823.s004.xlsx]

## Sheet: Sheet1
S1_Table: Multi-Locus Sequence Typing Profile of the B. pseudomallei strains that have been isolated from Bangladesh
Name of isolate	Year of isolation	Location	Sample Type	Type of infection	Clinical Features	Sequence Type (ST)
K23	2014	Gazipur	Soil	N/A	N/A	1005
K35	2012	Gazipur	Soil	N/A	N/A	1005
CS K1	2013	Gazipur	Sputum	Localized	RTI, DM	1005
CS K2	2010	Gazipur	Urine	Localized	UTI, Knee joint swelling, Prostatic infection, DM	1005
CS6318	2013	Gazipur	Blood	Systemic	Septicemia, DM	56
CS35	2013	Gazipur	Pus	Localized	Supraclavicular abscess, DM	211
CS2317	2009	Tangail	Urine and pus	Localized	UTI, Prostatic infection, DM	756
CS5414	2015	Tangail	Blood	Systemic	Pleural effusion, Septicaemia, DM	756
CS6301	2015	Tangail	Blood	Systemic	Septicaemia, DM	172
CS6887	2015	Tangail	Blood	Systemic	Septicaemia, DM	56
CS89	2015	Tangail	Blood	Systemic	Septicaemia, DM	1007
CS90	2014	Mymensingh	Synovial fluid	Localized	Knee joint swelling, DM	1007
CS88	2009	Mymensingh	Pus from Liver	Localized	Hepatitis, DM	1352
CS6260	2015	Mymensingh	Blood, Synovial fluid	Systemic	Septicaemia, Arthitis, DM	56
CS6437	2015	Mymensingh	Synovial fluid	Localized	Arthritis, DM	1007
SP14	2010	Dhaka	Sputum	Localized	RTI, DM	761
CS31	2015	Dhaka	Urine	Localized	UTI, DM	1007
CS27	2013	Narayanganj	Blood	Systemic	Septicaemia, DM	56
CS6410	2015	Narayanganj	Blood, Urine	Systemic	Septicaemia, UTI, DM	56
CS3623	2015	Munsiganj	Pus	Localized	Abscess, DM	422
PM55	2014	Khagrachari	Pus	Localized	Abscess, DM	1124
CS3504	2015	work history at Brunei	Sputum	Localized	Lung abscess, DM	61
USM	2008	Malaysia	N/A	N/A	N/A	54
*N/A: Not applicable
